# Supplementary material for: The Role of Interleukine-10 and Interferon-γ as Potential Markers of the Evolution of African Swine Fever Virus Infection in Wild Boar
Source: Pathogens. 2021 Jun 15;10(6):757. doi: 10.3390/pathogens10060757 (PMC8232672; doi:10.3390/pathogens10060757)
Supplement: Supplementary file 1 [file pathogens-10-00757-s001.zip]

Archive with 1 entries (1 files):
- pathogens-1244022-supplementary.tif
